# Supplementary material for: Morphoanatomical, Physiological, and Biochemical Indicators in Lactuca sativa L. Germination and Growth in Response to Fluoride
Source: Plants (Basel). 2022 Dec 6;11(23):3406. doi: 10.3390/plants11233406 (PMC9738690; doi:10.3390/plants11233406)
Supplement: Supplementary file 1 [file plants-11-03406-s001.zip]

Archive with 1 entries (1 files):
- plants-2012178-supplementary.pdf
